# Supplementary material for: Identification and Characterization of MicroRNAs in Gonads of Helicoverpa armigera (Lepidoptera: Noctuidae)
Source: Insects. 2021 Aug 19;12(8):749. doi: 10.3390/insects12080749 (PMC8396854; doi:10.3390/insects12080749)
Supplement: Supplementary file 1 [file insects-12-00749-s001.zip]

Archive with 5 entries (5 files):
- Supplementary Files/Dataset S1.xls
- Supplementary Files/Figure S1.tif
- Supplementary Files/Figure S2.tif
- Supplementary Files/Figure S3.tif
- Supplementary Files/Table S1.pdf
